# Supplementary material for: Kinetics of disappearance and appearance of isoagglutinins A and B after ABO-incompatible hematopoietic stem cell transplantation
Source: Bone Marrow Transplant. 2022 Jun 25;57(9):1405–10. doi: 10.1038/s41409-022-01737-z (PMC9439946; doi:10.1038/s41409-022-01737-z)
Supplement: Supplementary file 2 — Appendix 1 [file 41409_2022_1737_MOESM2_ESM.xlsx]

## Sheet: Feuil1
	Appendix 1: Most used conditioning regimens according their categories
	Abreviated names	Doses	Category
	TBI+CY± others	TBI 10-12Gy, CY 120 mg/kg, ±ATG 25 mg/kg	M
	TBI+Flu	TBI 10-12Gy, Flu 90 mg/m2	M
	BuCy	Bu 12.8 mg/kg, CY 120 mg/kg, ±ATG 25 mg/kg	M
	FT14	Treo 42 mg/m2, Fluda 160 mg/m2, ±ATG 10 mg/kg	M
	FB4	Bu 520 mg/m2, Flu 160/m2, ±ATG 5 mg/kg	M
	ThioFB3	Thio 5 mg/kg, BU 9.6 mg/kg, Flu 150/m2	M
	Clofa-Fluda-TBI	Clo 150 mg/m2, Flu 150 mg/m2, CY 30 mg/kg, TBI 8Gy	M
	Flu+CY+TBI	Flu 150 mg/m2, CY 30 mg/kg, TBI 2 Gy, ±ATG 10 mg/kg	O
	Flu+TBI	Flu 90 mg/m2, TBI 2Gy	O
	FT10	Treo 30 g/m2, Fluda 150 mg/m2, ATG 30 mg/kg	O
	ThioFB2	Thio 5 mg/kg, BU 6.4 mg/kg, Flu 150/m2	O
	Cy	CY 200mg/m2, ATG 25 mg/kg	O
	Flu+Mel	Flu 150 mg/m2, Mel 140 mg/m2, ±ATG 25 mg/kg	O
	CLAMSA	Cla 20 mg/m2, AMSA 400 mg/m2, CY 120 mg/kg, ARA-C 8 g/m2, ATG 30 mg/kg	O
	FLAMSA	Flu 120 mg/m2, AMSA 400 mg/m2, CY 120 mg/kg, ARA-C 8 g/m2, ATG 15 mg/kg	O
