# Supplementary material for: Kinetics of disappearance and appearance of isoagglutinins A and B after ABO-incompatible hematopoietic stem cell transplantation
Source: Bone Marrow Transplant. 2022 Jun 25;57(9):1405–10. doi: 10.1038/s41409-022-01737-z (PMC9439946; doi:10.1038/s41409-022-01737-z)
Supplement: Supplementary file 3 — Appendix 2 [file 41409_2022_1737_MOESM3_ESM.xlsx]

## Sheet: Feuil1
	Appendix 2: Patients to change immune response
		Patients likely to change immune response:
	Disease	Disappearance A	Disappearance B	Appearance A	Appearance B
	Erythroid	3 (6%)	0 (0%)	1 (1.8%)	2 (9.1%)
	ALL	7 (14%)	5 (17.9%)	6 (10.7%)	4 (18.2%)
	Lymphoid not ALL	7 (14%)	4 (14.3%)	6 (10.7%)	4 (18.2%)
	Myeloid	33 (66%)	19 (67.9%)	43 (76.8%)	12 (54.5%)
