# Supplementary material for: Kinetics of disappearance and appearance of isoagglutinins A and B after ABO-incompatible hematopoietic stem cell transplantation
Source: Bone Marrow Transplant. 2022 Jun 25;57(9):1405–10. doi: 10.1038/s41409-022-01737-z (PMC9439946; doi:10.1038/s41409-022-01737-z)
Supplement: Supplementary file 4 — Appendix 3 [file 41409_2022_1737_MOESM4_ESM.xlsx]

## Sheet: Feuil1
	Appendix 3: Details on death-censored data for disappearance and appearance of isoagglutinins A and B
		Outcomes
		Disappearance A	Disappearance B	Appearance A	Appearance B
	N patients	50	28	56	22
	Disappearance / appearance	41 (82.0%)	27 (96.4%)	6 (10.7%)	0 (0%)
	with death within the year	7 (14.0%)*	8 (28.6%)**	0 (0.0%)	0 (0%)
	without death within the year	34 (68.0%)	19 (67.9%)	6 (10.7%)	0 (0%)
	Without disappearance / appearance	9 (18%)	1 (3.6%)	50 (89.3%)	22 (100%)
	with death within one year	5 (10.0%)*	1 (3.6%)**	16 (28.6%)***	6 (27.3%)****
	without death within the year	4 (8.0%)	0 (0%)	34 (60.7%)	16 (72.7%)
