# Supplementary material for: Kinetics of disappearance and appearance of isoagglutinins A and B after ABO-incompatible hematopoietic stem cell transplantation
Source: Bone Marrow Transplant. 2022 Jun 25;57(9):1405–10. doi: 10.1038/s41409-022-01737-z (PMC9439946; doi:10.1038/s41409-022-01737-z)
Supplement: Supplementary file 5 — Appendix 4 [file 41409_2022_1737_MOESM5_ESM.xlsx]

## Sheet: Feuil1
	Appendix 4: Details on death-censored data for isoagglutinin A disappearance according to the hematological disease
		Disappearance A
		Myeloid	Other diseases
	N patients	33	17
	Disappearance/appearance	24 (72.7%)	17 (100.0%)
	with death within the year	4 (12.1%)*	3 (17.7%)**
	without death within the year	20 (60.6%)	14 (82.4%)
	Without disappearance/appearance	9 (27.3%)	0 (0.0%)
	with death within the year	5 (15.2%)*	0 (0.0%)
	without death within the year	4 (12.1%)	0 (0.0%)
