# Supplementary material for: Kinetics of disappearance and appearance of isoagglutinins A and B after ABO-incompatible hematopoietic stem cell transplantation
Source: Bone Marrow Transplant. 2022 Jun 25;57(9):1405–10. doi: 10.1038/s41409-022-01737-z (PMC9439946; doi:10.1038/s41409-022-01737-z)
Supplement: Supplementary file 6 — Appendix 5 [file 41409_2022_1737_MOESM6_ESM.xlsx]

## Sheet: Feuil1
	Appendix 5: Details on death-censored data for isoagglutinin A disappearance by type of HLA compatibility
		Disappearance A
		HLA-matched related	Other HLA compatibility
	N patients	12	38
	Disappearance/appearance	9 (75.0%)	32 (84.2%)
	with death within the year	1 (8.3%)*	6 (15.8%)**
	without death within the year	8 (66.7%)	26 (68.4%)
	Without disappearance/appearance	3 (25.0%)	6 (15.9%)
	with death within the year	1 (8.3%)*	4 (10.5%)**
	without death within the year	2 (16.7%)	2 (5.3%)
